# Supplementary material for: CSW-YOLO: A traffic sign small target detection algorithm based on YOLOv8
Source: PLoS One. 2025 Mar 20;20(3):e0315334. doi: 10.1371/journal.pone.0315334 (PMC11925293; doi:10.1371/journal.pone.0315334)
Supplement: S1 Data — All Data is stored at https://github.com/lyzzzzyy/CSW-YOLO.git. (ZIP) [file pone.0315334.s001.zip]

Archive with 20 entries (18 files):
- code.py
- Fig/
- Fig/Fig 1.pdf
- Fig/Fig 2.pdf
- Fig/Fig 3.pdf
- Fig/Fig 4.pdf
- Fig/Fig 5.jpg
- Fig/Fig 6.jpg
- Fig/Fig 7.jpg
- Fig/Fig 8.jpg
- Fig/Fig 9.jpg
- Table/
- Table/a notation list.xlsx
- Table/Table 1.xlsx
- Table/Table 2.xlsx
- Table/Table 3.xlsx
- Table/Table 4.xlsx
- VOC-CCTSDB.yaml
- VOC-tt100k.yaml
- yolov8-C2f-Faster-CGLU-SPPELAN.yaml
