# Supplementary material for: CSW-YOLO: A traffic sign small target detection algorithm based on YOLOv8
Source: PLoS One. 2025 Mar 20;20(3):e0315334. doi: 10.1371/journal.pone.0315334 (PMC11925293; doi:10.1371/journal.pone.0315334)
Supplement: S1 Data — All Data is stored at https://github.com/lyzzzzyy/CSW-YOLO.git. (ZIP) [file pone.0315334.s001.zip › code.py]

import torch
import torch.nn as nn
import torch.nn.functional as F
from einops import rearrange

from .conv import Conv, DWConv, GhostConv, LightConv, RepConv,autopad
from .transformer import TransformerBlock
from ultralytics.nn.modules.shiftwise_conv import ReparamLargeKernelConv
from ultralytics.nn.modules.attention import SEAttention
from ultralytics.nn.modules.pkinet import DropPath
__all__ = (
    "DFL",
    "HGBlock",
    "HGStem",
    "SPP",
    "SPPF",
    "C1",
    "C2",
    "C3",
    "C2f",
    "C2fAttn",
    "ImagePoolingAttn",
    "ContrastiveHead",
    "BNContrastiveHead",
    "C3x",
    "C3TR",
    "C3Ghost",
    "GhostBottleneck",
    "Bottleneck",
    "BottleneckCSP",
    "Proto",
    "RepC3",
    "ResNetLayer",
    "RepNCSPELAN4",
    "ADown",
    "SPPELAN",
    "CBFuse",
    "CBLinear",
    "Silence",
)


class Faster_Block(nn.Module):
    def __init__(self,
                 inc,
                 dim,
                 n_div=4,
                 mlp_ratio=2,
                 drop_path=0.1,
                 layer_scale_init_value=0.0,
                 pconv_fw_type='split_cat'
                 ):
        super().__init__()
        self.dim = dim
        self.mlp_ratio = mlp_ratio
        self.drop_path = DropPath(drop_path) if drop_path > 0. else nn.Identity()
        self.n_div = n_div

        mlp_hidden_dim = int(dim * mlp_ratio)

        mlp_layer = [
            Conv(dim, mlp_hidden_dim, 1),
            nn.Conv2d(mlp_hidden_dim, dim, 1, bias=False)
        ]

        self.mlp = nn.Sequential(*mlp_layer)

        self.spatial_mixing = Partial_conv3(
            dim,
            n_div,
            pconv_fw_type
        )

        self.adjust_channel = None
        if inc != dim:
            self.adjust_channel = Conv(inc, dim, 1)

        if layer_scale_init_value > 0:
            self.layer_scale = nn.Parameter(layer_scale_init_value * torch.ones((dim)), requires_grad=True)
            self.forward = self.forward_layer_scale
        else:
            self.forward = self.forward

    def forward(self, x):
        if self.adjust_channel is not None:
            x = self.adjust_channel(x)
        shortcut = x
        x = self.spatial_mixing(x)
        x = shortcut + self.drop_path(self.mlp(x))
        return x

    def forward_layer_scale(self, x):
        shortcut = x
        x = self.spatial_mixing(x)
        x = shortcut + self.drop_path(
            self.layer_scale.unsqueeze(-1).unsqueeze(-1) * self.mlp(x))
        return x
class C2f_Faster(C2f):
    def __init__(self, c1, c2, n=1, shortcut=False, g=1, e=0.5):
        super().__init__(c1, c2, n, shortcut, g, e)
        self.m = nn.ModuleList(Faster_Block(self.c, self.c) for _ in range(n))
class ConvolutionalGLU(nn.Module):
    def __init__(self, in_features, hidden_features=None, out_features=None, act_layer=nn.GELU, drop=0.) -> None:
        super().__init__()
        out_features = out_features or in_features
        hidden_features = hidden_features or in_features
        hidden_features = int(2 * hidden_features / 3)
        self.fc1 = nn.Conv2d(in_features, hidden_features * 2, 1)
        self.dwconv = nn.Sequential(
            nn.Conv2d(hidden_features, hidden_features, kernel_size=3, stride=1, padding=1, bias=True,
                      groups=hidden_features),
            act_layer()
        )
        self.fc2 = nn.Conv2d(hidden_features, out_features, 1)
        self.drop = nn.Dropout(drop)

    # def forward(self, x):
    #     x, v = self.fc1(x).chunk(2, dim=1)
    #     x = self.dwconv(x) * v
    #     x = self.drop(x)
    #     x = self.fc2(x)
    #     x = self.drop(x)
    #     return x

    def forward(self, x):
        x_shortcut = x
        x, v = self.fc1(x).chunk(2, dim=1)
        x = self.dwconv(x) * v
        x = self.drop(x)
        x = self.fc2(x)
        x = self.drop(x)
        return x_shortcut + x
class Faster_Block_CGLU(nn.Module):
    def __init__(self,
                 inc,
                 dim,
                 n_div=4,
                 mlp_ratio=2,
                 drop_path=0.1,
                 layer_scale_init_value=0.0,
                 pconv_fw_type='split_cat'
                 ):
        super().__init__()
        self.dim = dim
        self.mlp_ratio = mlp_ratio
        self.drop_path = DropPath(drop_path) if drop_path > 0. else nn.Identity()
        self.n_div = n_div

        self.mlp = ConvolutionalGLU(dim)

        self.spatial_mixing = Partial_conv3(
            dim,
            n_div,
            pconv_fw_type
        )

        self.adjust_channel = None
        if inc != dim:
            self.adjust_channel = Conv(inc, dim, 1)

        if layer_scale_init_value > 0:
            self.layer_scale = nn.Parameter(layer_scale_init_value * torch.ones((dim)), requires_grad=True)
            self.forward = self.forward_layer_scale
        else:
            self.forward = self.forward

    def forward(self, x):
        if self.adjust_channel is not None:
            x = self.adjust_channel(x)
        shortcut = x
        x = self.spatial_mixing(x)
        x = shortcut + self.drop_path(self.mlp(x))
        return x

    def forward_layer_scale(self, x):
        shortcut = x
        x = self.spatial_mixing(x)
        x = shortcut + self.drop_path(
            self.layer_scale.unsqueeze(-1).unsqueeze(-1) * self.mlp(x))
        return x
class C2f_Faster_CGLU(C2f):
    def __init__(self, c1, c2, n=1, shortcut=False, g=1, e=0.5):
        super().__init__(c1, c2, n, shortcut, g, e)
        self.m = nn.ModuleList(Faster_Block_CGLU(self.c, self.c) for _ in range(n))


class LSKA(nn.Module):
    # Large-Separable-Kernel-Attention
    # https://github.com/StevenLauHKHK/Large-Separable-Kernel-Attention/tree/main
    def __init__(self, dim, k_size=7):
        super().__init__()

        self.k_size = k_size

        if k_size == 7:
            self.conv0h = nn.Conv2d(dim, dim, kernel_size=(1, 3), stride=(1,1), padding=(0,(3-1)//2), groups=dim)
            self.conv0v = nn.Conv2d(dim, dim, kernel_size=(3, 1), stride=(1,1), padding=((3-1)//2,0), groups=dim)
            self.conv_spatial_h = nn.Conv2d(dim, dim, kernel_size=(1, 3), stride=(1,1), padding=(0,2), groups=dim, dilation=2)
            self.conv_spatial_v = nn.Conv2d(dim, dim, kernel_size=(3, 1), stride=(1,1), padding=(2,0), groups=dim, dilation=2)
        elif k_size == 11:
            self.conv0h = nn.Conv2d(dim, dim, kernel_size=(1, 3), stride=(1,1), padding=(0,(3-1)//2), groups=dim)
            self.conv0v = nn.Conv2d(dim, dim, kernel_size=(3, 1), stride=(1,1), padding=((3-1)//2,0), groups=dim)
            self.conv_spatial_h = nn.Conv2d(dim, dim, kernel_size=(1, 5), stride=(1,1), padding=(0,4), groups=dim, dilation=2)
            self.conv_spatial_v = nn.Conv2d(dim, dim, kernel_size=(5, 1), stride=(1,1), padding=(4,0), groups=dim, dilation=2)
        elif k_size == 23:
            self.conv0h = nn.Conv2d(dim, dim, kernel_size=(1, 5), stride=(1,1), padding=(0,(5-1)//2), groups=dim)
            self.conv0v = nn.Conv2d(dim, dim, kernel_size=(5, 1), stride=(1,1), padding=((5-1)//2,0), groups=dim)
            self.conv_spatial_h = nn.Conv2d(dim, dim, kernel_size=(1, 7), stride=(1,1), padding=(0,9), groups=dim, dilation=3)
            self.conv_spatial_v = nn.Conv2d(dim, dim, kernel_size=(7, 1), stride=(1,1), padding=(9,0), groups=dim, dilation=3)
        elif k_size == 35:
            self.conv0h = nn.Conv2d(dim, dim, kernel_size=(1, 5), stride=(1,1), padding=(0,(5-1)//2), groups=dim)
            self.conv0v = nn.Conv2d(dim, dim, kernel_size=(5, 1), stride=(1,1), padding=((5-1)//2,0), groups=dim)
            self.conv_spatial_h = nn.Conv2d(dim, dim, kernel_size=(1, 11), stride=(1,1), padding=(0,15), groups=dim, dilation=3)
            self.conv_spatial_v = nn.Conv2d(dim, dim, kernel_size=(11, 1), stride=(1,1), padding=(15,0), groups=dim, dilation=3)
        elif k_size == 41:
            self.conv0h = nn.Conv2d(dim, dim, kernel_size=(1, 5), stride=(1,1), padding=(0,(5-1)//2), groups=dim)
            self.conv0v = nn.Conv2d(dim, dim, kernel_size=(5, 1), stride=(1,1), padding=((5-1)//2,0), groups=dim)
            self.conv_spatial_h = nn.Conv2d(dim, dim, kernel_size=(1, 13), stride=(1,1), padding=(0,18), groups=dim, dilation=3)
            self.conv_spatial_v = nn.Conv2d(dim, dim, kernel_size=(13, 1), stride=(1,1), padding=(18,0), groups=dim, dilation=3)
        elif k_size == 53:
            self.conv0h = nn.Conv2d(dim, dim, kernel_size=(1, 5), stride=(1,1), padding=(0,(5-1)//2), groups=dim)
            self.conv0v = nn.Conv2d(dim, dim, kernel_size=(5, 1), stride=(1,1), padding=((5-1)//2,0), groups=dim)
            self.conv_spatial_h = nn.Conv2d(dim, dim, kernel_size=(1, 17), stride=(1,1), padding=(0,24), groups=dim, dilation=3)
            self.conv_spatial_v = nn.Conv2d(dim, dim, kernel_size=(17, 1), stride=(1,1), padding=(24,0), groups=dim, dilation=3)

        self.conv1 = nn.Conv2d(dim, dim, 1)

    def forward(self, x):
        u = x.clone()
        attn = self.conv0h(x)
        attn = self.conv0v(attn)
        attn = self.conv_spatial_h(attn)
        attn = self.conv_spatial_v(attn)
        attn = self.conv1(attn)
        return u * attn
class SPPF_LSKA(nn.Module):
    """Spatial Pyramid Pooling - Fast (SPPF) layer for YOLOv5 by Glenn Jocher."""

    def __init__(self, c1, c2, k=5):  # equivalent to SPP(k=(5, 9, 13))
        super().__init__()
        c_ = c1 // 2  # hidden channels
        self.cv1 = Conv(c1, c_, 1, 1)
        self.cv2 = Conv(c_ * 4, c2, 1, 1)
        self.m = nn.MaxPool2d(kernel_size=k, stride=1, padding=k // 2)
        self.lska = LSKA(c_ * 4, k_size=11)

    def forward(self, x):
        """Forward pass through Ghost Convolution block."""
        x = self.cv1(x)
        y1 = self.m(x)
        y2 = self.m(y1)
        return self.cv2(self.lska(torch.cat((x, y1, y2, self.m(y2)), 1)))
