# Supplementary material for: CSW-YOLO: A traffic sign small target detection algorithm based on YOLOv8
Source: PLoS One. 2025 Mar 20;20(3):e0315334. doi: 10.1371/journal.pone.0315334 (PMC11925293; doi:10.1371/journal.pone.0315334)
Supplement: S1 Data — All Data is stored at https://github.com/lyzzzzyy/CSW-YOLO.git. (ZIP) [file pone.0315334.s001.zip › Table/a notation list.xlsx]

## Sheet: Sheet1
Notation	Meaning
	The number of partial channels
	The separation ratio
	The coordinates of the upper left and lower right points of A
	The coordinates of the upper left and lower right points of B
W,h	The width and height of the prediction box
	The square of the distance between the second rectangle and the upper left corner of the first rectangle
	The square of the distance between the second rectangle and The lower right corner of the first rectangle
	The ground truth (GT) box
	Anchor
	The center point of the GT box and the inner GT box
	The inner anchor and the center point of the anchor point
	the coordinates of the left, right, top, and bottom boundaries of the ground truth bounding box
	the coordinates of the left, right, top, and bottom boundaries of the predicted bounding box
