# Supplementary material for: CSW-YOLO: A traffic sign small target detection algorithm based on YOLOv8
Source: PLoS One. 2025 Mar 20;20(3):e0315334. doi: 10.1371/journal.pone.0315334 (PMC11925293; doi:10.1371/journal.pone.0315334)
Supplement: S1 Data — All Data is stored at https://github.com/lyzzzzyy/CSW-YOLO.git. (ZIP) [file pone.0315334.s001.zip › Table/Table 1.xlsx]

## Sheet: Sheet1
LossF unctions	mAP50(%)
CIoU	88.4
EIoU	88.7
SIoU	87.3
GIoU	87.5
WIoU	89.1
MPDIoU	88.6
Wise−Inner−MPDIoU	89.8
