# Supplementary material for: CSW-YOLO: A traffic sign small target detection algorithm based on YOLOv8
Source: PLoS One. 2025 Mar 20;20(3):e0315334. doi: 10.1371/journal.pone.0315334 (PMC11925293; doi:10.1371/journal.pone.0315334)
Supplement: S1 Data — All Data is stored at https://github.com/lyzzzzyy/CSW-YOLO.git. (ZIP) [file pone.0315334.s001.zip › Table/Table 2.xlsx]

## Sheet: Sheet1
	c2f-faster-CGLU	SPPF-LSKA	增加小目标检测层	wise-inner-mpdiou	Map50	Params(M)	GFLOPs
yolov8s	无	无	无	有	0.849	11.15M	28.7
模型2	有	无	无	有	0.854	8.9M	21.3
模型3	无	有	无	有	0.867	12.2M	29.4
模型4	无	无	有	有	0.889	10.9M	38.3
模型5	有	有	无	有	0.862	9.0M	21.5
模型6	有	无	有	有	0.894	7.6M	28.8
模型7(ours)	有	有	有	有	0.898	8.7M	29.7
