# Supplementary material for: CSW-YOLO: A traffic sign small target detection algorithm based on YOLOv8
Source: PLoS One. 2025 Mar 20;20(3):e0315334. doi: 10.1371/journal.pone.0315334 (PMC11925293; doi:10.1371/journal.pone.0315334)
Supplement: S1 Data — All Data is stored at https://github.com/lyzzzzyy/CSW-YOLO.git. (ZIP) [file pone.0315334.s001.zip › Table/Table 3.xlsx]

## Sheet: Sheet1
模型	Map50	Params(M)	GFLOPs
Faster R-CNN	56.3	41.6	85
YOLOv5s	71.4	7.1	16.3
YOLOv6s	83.7	17.2	44.1
YOLOv7s	58.3	37.4	105.8
YOLOv8s	84.9	11.15	28.7
SC−Y OLO[32]	90.4	6.1	44.3
ETSR-YOLO[33]	88.2	7.5	37.6
Yolov8s+spd+sk+Wiou[22]	90.6	8.8	65.7
GRFS-YOLOv8[34]	80.3	1.71	10.9
CSW−YOLO(Ours)	89.8	8.7	29.7
