# Supplementary material for: CSW-YOLO: A traffic sign small target detection algorithm based on YOLOv8
Source: PLoS One. 2025 Mar 20;20(3):e0315334. doi: 10.1371/journal.pone.0315334 (PMC11925293; doi:10.1371/journal.pone.0315334)
Supplement: S1 Data — All Data is stored at https://github.com/lyzzzzyy/CSW-YOLO.git. (ZIP) [file pone.0315334.s001.zip › VOC-tt100k.yaml]

# Ultralytics YOLO 🚀, AGPL-3.0 license
# PASCAL VOC dataset http://host.robots.ox.ac.uk/pascal/VOC by University of Oxford
# Documentation: # Documentation: https://docs.ultralytics.com/datasets/detect/voc/
# Example usage: yolo train data=VOC.yaml
# parent
# ├── ultralytics
# └── datasets
#     └── VOC  ← downloads here (2.8 GB)

# Train/val/test sets as 1) dir: path/to/imgs, 2) file: path/to/imgs.txt, or 3) list: [path/to/imgs1, path/to/imgs2, ..]
path: D:\ultralytics-main\ultralytics\VOCdevkit
train: # train images (relative to 'path')  16551 images
- images/train

val: # val images (relative to 'path')  4952 images
  - images/val
test: # test images (optional)

# Classes
names:
    0: i2
    1: i4
    2: i5
    3: il100
    4: il60
    5: il80
    6: io
    7: ip
    8: p10
    9: p11
    10: p12
    11: p19
    12: p23
    13: p26
    14: p27
    15: p3
    16: p5
    17: p6
    18: pg
    19: ph4
    20: ph4.5
    21: ph5
    22: pl100
    23: pl120
    24: pl20
    25: pl30
    26: pl40
    27: pl5
    28: pl50
    29: pl60
    30: pl70
    31: pl80
    32: pm20
    33: pm30
    34: pm55
    35: pn
    36: pne
    37: po
    38: pr40
    39: w13
    40: w32
    41: w55
    42: w57
    43: w59
    44: wo

# Download script/URL (optional) ---------------------------------------------------------------------------------------
download: |
  import xml.etree.ElementTree as ET

  from tqdm import tqdm
  from ultralytics.utils.downloads import download
  from pathlib import Path

  def convert_label(path, lb_path, year, image_id):
      def convert_box(size, box):
          dw, dh = 1. / size[0], 1. / size[1]
          x, y, w, h = (box[0] + box[1]) / 2.0 - 1, (box[2] + box[3]) / 2.0 - 1, box[1] - box[0], box[3] - box[2]
          return x * dw, y * dh, w * dw, h * dh

      in_file = open(path / f'VOC{year}/Annotations/{image_id}.xml')
      out_file = open(lb_path, 'w')
      tree = ET.parse(in_file)
      root = tree.getroot()
      size = root.find('size')
      w = int(size.find('width').text)
      h = int(size.find('height').text)

      names = list(yaml['names'].values())  # names list
      for obj in root.iter('object'):
          cls = obj.find('name').text
          if cls in names and int(obj.find('difficult').text) != 1:
              xmlbox = obj.find('bndbox')
              bb = convert_box((w, h), [float(xmlbox.find(x).text) for x in ('xmin', 'xmax', 'ymin', 'ymax')])
              cls_id = names.index(cls)  # class id
              out_file.write(" ".join(str(a) for a in (cls_id, *bb)) + '\n')


  # Download
  dir = Path(yaml['path'])  # dataset root dir
  url = 'https://github.com/ultralytics/yolov5/releases/download/v1.0/'
  urls = [f'{url}VOCtrainval_06-Nov-2007.zip',  # 446MB, 5012 images
          f'{url}VOCtest_06-Nov-2007.zip',  # 438MB, 4953 images
          f'{url}VOCtrainval_11-May-2012.zip']  # 1.95GB, 17126 images
  download(urls, dir=dir / 'images', curl=True, threads=3, exist_ok=True)  # download and unzip over existing paths (required)

  # Convert
  path = dir / 'images/VOCdevkit'
  for year, image_set in ('2012', 'train'), ('2012', 'val'), ('2007', 'train'), ('2007', 'val'), ('2007', 'test'):
      imgs_path = dir / 'images' / f'{image_set}{year}'
      lbs_path = dir / 'labels' / f'{image_set}{year}'
      imgs_path.mkdir(exist_ok=True, parents=True)
      lbs_path.mkdir(exist_ok=True, parents=True)

      with open(path / f'VOC{year}/ImageSets/Main/{image_set}.txt') as f:
          image_ids = f.read().strip().split()
      for id in tqdm(image_ids, desc=f'{image_set}{year}'):
          f = path / f'VOC{year}/JPEGImages/{id}.jpg'  # old img path
          lb_path = (lbs_path / f.name).with_suffix('.txt')  # new label path
          f.rename(imgs_path / f.name)  # move image
          convert_label(path, lb_path, year, id)  # convert labels to YOLO format
